# Supplementary material for: Support Vector Regression Modelling of an Aerobic Granular Sludge in Sequential Batch Reactor
Source: Membranes (Basel). 2021 Jul 22;11(8):554. doi: 10.3390/membranes11080554 (PMC8400290; doi:10.3390/membranes11080554)
Supplement: Supplementary file 1 [file membranes-11-00554-s001.zip]

Archive with 1 entries (1 files):
- membranes-1262585-supplementary.pdf
